# Supplementary material for: Frequency of Peripheral CD8+ T Cells Expressing Chemo-Attractant Receptors CCR1, 4 and 5 Increases in NPC Patients with EBV Clearance upon Radiotherapy
Source: Cancers (Basel). 2023 Mar 21;15(6):1887. doi: 10.3390/cancers15061887 (PMC10047204; doi:10.3390/cancers15061887)
Supplement: Supplementary file 1 [file cancers-15-01887-s001.zip]

Archive with 1 entries (1 files):
- supp figures and tables.pdf
